# Supplementary material for: Zfp423 Regulates Skeletal Muscle Regeneration and Proliferation
Source: Mol Cell Biol. 2019 Apr 2;39(8):e00447-18. doi: 10.1128/MCB.00447-18 (PMC6447414; doi:10.1128/MCB.00447-18)
Supplement: Supplemental file 1 [file MCB.00447-18-s0001.xlsx]

## Sheet: Sheet1
Table S1. Related to Figure 7. List of Zfp423-associated proteins identified by mass spectrometry.
List of Zfp423-associated proteins identified by mass spectrometry-based analyses. Immunoprecipitation was performed on nuclear extracts from FLAG-Zfp423 expressing C2C12 myoblast cells using anti-Flag antibody magnetic beads. From the raw data, proteins with ≥ 3 peptide matches were considered confidently identified. Common background proteins such as keratins were removed. High confidence inter…
Uniprot Entry Name	Uniprot Protein Name	Unique Peptides	Total Peptides	Gene Symbol	GO - Biological Process	GO - Cellular Component	GO - Molecular Function
SETX_MOUSE	Probable helicase senataxin	96	115	Setx	GO:0006281 [Name: DNA repair]; GO:0007399 [Name: nervous system development]; GO:0030154 [Name: cell differentiation]; GO:0045944 [Name: positive regulation of transcription from RNA polymerase II promoter]; GO:0070301 [Name: cellular response to hydrogen peroxide]; GO:0006974 [Name: cellular response to DNA damage stimulus]; GO:0007283 [Name: spermatogenesis]; GO:0006310 [Name: DNA recombination…	GO:0045171 [Name: intercellular bridge]; GO:0005737 [Name: cytoplasm]; GO:0000228 [Name: nuclear chromosome]; GO:0005634 [Name: nucleus]; GO:0005694 [Name: chromosome]; GO:0005654 [Name: nucleoplasm]; GO:0030426 [Name: growth cone]; GO:0030424 [Name: axon]; GO:0000781 [Name: chromosome, telomeric region]; GO:0016604 [Name: nuclear body]; GO:0042995 [Name: cell projection]	GO:0004386 [Name: helicase activity]; GO:0016787 [Name: hydrolase activity]; GO:0005515 [Name: protein binding]; GO:0000166 [Name: nucleotide binding]; GO:0005524 [Name: ATP binding]; GO:0042802 [Name: identical protein binding]; GO:0001147 [Name: transcription termination site sequence-specific DNA binding]
NUCL_MOUSE	Nucleolin	25	27	Ncl	GO:0001525 [Name: angiogenesis]; GO:0006897 [Name: endocytosis]; GO:0032760 [Name: positive regulation of tumor necrosis factor production]; GO:0071222 [Name: cellular response to lipopolysaccharide]; GO:1901838 [Name: positive regulation of transcription of nuclear large rRNA transcript from RNA polymerase I promoter]; GO:0043066 [Name: negative regulation of apoptotic process]; GO:2000778 [Name…	GO:0016020 [Name: membrane]; GO:0070062 [Name: extracellular exosome]; GO:0009986 [Name: cell surface]; GO:0001651 [Name: dense fibrillar component]; GO:0005634 [Name: nucleus]; GO:0030529 [Name: intracellular ribonucleoprotein complex]; GO:0005654 [Name: nucleoplasm]; GO:0005737 [Name: cytoplasm]; GO:0005938 [Name: cell cortex]; GO:0001650 [Name: fibrillar center]; GO:0005730 [Name: nucleolus]; …	GO:0000166 [Name: nucleotide binding]; GO:0005102 [Name: receptor binding]; GO:0042134 [Name: rRNA primary transcript binding]; GO:0043236 [Name: laminin binding]; GO:0035368 [Name: selenocysteine insertion sequence binding]; GO:0003723 [Name: RNA binding]; GO:0042393 [Name: histone binding]; GO:0003677 [Name: DNA binding]; GO:0043565 [Name: sequence-specific DNA binding]; GO:1990631 [Name: ErbB-…
MBB1A_MOUSE	Myb-binding protein 1A	17	17	Mybbp1a	GO:0048511 [Name: rhythmic process]; GO:0045892 [Name: negative regulation of transcription, DNA-templated]; GO:0032922 [Name: circadian regulation of gene expression]; GO:0072332 [Name: intrinsic apoptotic signaling pathway by p53 class mediator]; GO:0022904 [Name: respiratory electron transport chain]; GO:0006913 [Name: nucleocytoplasmic transport]; GO:0071158 [Name: positive regulation of cell…	GO:0005634 [Name: nucleus]; GO:0016020 [Name: membrane]; GO:0043231 [Name: intracellular membrane-bounded organelle]; GO:0005730 [Name: nucleolus]; GO:0042564 [Name: NLS-dependent protein nuclear import complex]; GO:0005737 [Name: cytoplasm]	GO:0003714 [Name: transcription corepressor activity]; GO:0003723 [Name: RNA binding]; GO:0005515 [Name: protein binding]; GO:0008270 [Name: zinc ion binding]; GO:0003887 [Name: DNA-directed DNA polymerase activity]; GO:0008134 [Name: transcription factor binding]; GO:0001047 [Name: core promoter binding]; GO:0043565 [Name: sequence-specific DNA binding]; GO:0003677 [Name: DNA binding]
TR150_MOUSE	Thyroid hormone receptor-associated protein 3	15	16	Thrap3	GO:0000381 [Name: regulation of alternative mRNA splicing, via spliceosome]; GO:0006355 [Name: regulation of transcription, DNA-templated]; GO:0048026 [Name: positive regulation of mRNA splicing, via spliceosome]; GO:0045893 [Name: positive regulation of transcription, DNA-templated]; GO:0045944 [Name: positive regulation of transcription from RNA polymerase II promoter]; GO:0006397 [Name: mRNA p…	GO:0005654 [Name: nucleoplasm]; GO:0035145 [Name: exon-exon junction complex]; GO:0070062 [Name: extracellular exosome]; GO:0016607 [Name: nuclear speck]; GO:0005634 [Name: nucleus]; GO:0016592 [Name: mediator complex]	GO:0001046 [Name: core promoter sequence-specific DNA binding]; GO:0001104 [Name: RNA polymerase II transcription cofactor activity]; GO:0003712 [Name: transcription cofactor activity]; GO:0005524 [Name: ATP binding]; GO:0005515 [Name: protein binding]; GO:0046966 [Name: thyroid hormone receptor binding]; GO:0003713 [Name: transcription coactivator activity]; GO:0004872 [Name: receptor activity];…
ZN423_MOUSE	Zinc finger protein 423	14	43	Znf423	GO:0045893 [Name: positive regulation of transcription, DNA-templated]; GO:0030154 [Name: cell differentiation]; GO:0006355 [Name: regulation of transcription, DNA-templated]; GO:0030513 [Name: positive regulation of BMP signaling pathway]; GO:0045892 [Name: negative regulation of transcription, DNA-templated]; GO:0007219 [Name: Notch signaling pathway]; GO:0007275 [Name: multicellular organism d…	GO:0005634 [Name: nucleus]; GO:0005654 [Name: nucleoplasm]	GO:0005515 [Name: protein binding]; GO:0043565 [Name: sequence-specific DNA binding]; GO:0003677 [Name: DNA binding]; GO:0046872 [Name: metal ion binding]; GO:0046982 [Name: protein heterodimerization activity]; GO:0003676 [Name: nucleic acid binding]; GO:0042803 [Name: protein homodimerization activity]
HNRPK_MOUSE	Heterogeneous nuclear ribonucleoprotein K	14	16	Hnrnpk	GO:0010988 [Name: regulation of low-density lipoprotein particle clearance]; GO:0043066 [Name: negative regulation of apoptotic process]; GO:0090129 [Name: positive regulation of synapse maturation]; GO:1900273 [Name: positive regulation of long-term synaptic potentiation]; GO:0072369 [Name: regulation of lipid transport by positive regulation of transcription from RNA polymerase II promoter]; GO…	GO:0030529 [Name: intracellular ribonucleoprotein complex]; GO:0032993 [Name: protein-DNA complex]; GO:0005938 [Name: cell cortex]; GO:0014069 [Name: postsynaptic density]; GO:0031012 [Name: extracellular matrix]; GO:0005681 [Name: spliceosomal complex]; GO:0005737 [Name: cytoplasm]; GO:0000790 [Name: nuclear chromatin]; GO:0071013 [Name: catalytic step 2 spliceosome]; GO:0030054 [Name: cell junc…	GO:0030628 [Name: pre-mRNA 3'-splice site binding]; GO:0001159 [Name: core promoter proximal region DNA binding]; GO:0003677 [Name: DNA binding]; GO:0003730 [Name: mRNA 3'-UTR binding]; GO:0008134 [Name: transcription factor binding]; GO:0042805 [Name: actinin binding]; GO:0051117 [Name: ATPase binding]; GO:0001077 [Name: transcriptional activator activity, RNA polymerase II core promoter proxima…
NONO_MOUSE	Non-POU domain-containing octamer-binding protein	14	16	Nono	GO:0008380 [Name: RNA splicing]; GO:1903377 [Name: negative regulation of oxidative stress-induced neuron intrinsic apoptotic signaling pathway]; GO:0006310 [Name: DNA recombination]; GO:0006397 [Name: mRNA processing]; GO:0006281 [Name: DNA repair]; GO:0006355 [Name: regulation of transcription, DNA-templated]; GO:0048511 [Name: rhythmic process]; GO:0042752 [Name: regulation of circadian rhythm…	GO:0016020 [Name: membrane]; GO:0016363 [Name: nuclear matrix]; GO:0005634 [Name: nucleus]; GO:0042382 [Name: paraspeckles]; GO:0005654 [Name: nucleoplasm]; GO:0090575 [Name: RNA polymerase II transcription factor complex]	GO:0003677 [Name: DNA binding]; GO:0005515 [Name: protein binding]; GO:0000166 [Name: nucleotide binding]; GO:0042802 [Name: identical protein binding]; GO:0000980 [Name: RNA polymerase II distal enhancer sequence-specific DNA binding]; GO:0003676 [Name: nucleic acid binding]; GO:0001047 [Name: core promoter binding]; GO:0003682 [Name: chromatin binding]; GO:0003723 [Name: RNA binding]
E9QAP7_MOUSE	TATA-box-binding protein-associated factor 4	13	13	Taf4a	GO:0006366 [Name: transcription from RNA polymerase II promoter]; GO:0001541 [Name: ovarian follicle development]; GO:0045944 [Name: positive regulation of transcription from RNA polymerase II promoter]; GO:0045893 [Name: positive regulation of transcription, DNA-templated]; GO:0006352 [Name: DNA-templated transcription, initiation]; GO:0006357 [Name: regulation of transcription from RNA polymera…	GO:0033276 [Name: transcription factor TFTC complex]; GO:0000790 [Name: nuclear chromatin]; GO:0005634 [Name: nucleus]; GO:0005829 [Name: cytosol]; GO:0005654 [Name: nucleoplasm]; GO:0005669 [Name: transcription factor TFIID complex]; GO:0071339 [Name: MLL1 complex]	GO:0003677 [Name: DNA binding]; GO:0001075 [Name: transcription factor activity, RNA polymerase II core promoter sequence-specific binding involved in preinitiation complex assembly]; GO:0008134 [Name: transcription factor binding]; GO:0003700 [Name: transcription factor activity, sequence-specific DNA binding]; GO:0003713 [Name: transcription coactivator activity]; GO:0005515 [Name: protein bind…
BCLF1_MOUSE	Bcl-2-associated transcription factor 1	12	13	Bclaf1	GO:0006355 [Name: regulation of transcription, DNA-templated]; GO:0006351 [Name: transcription, DNA-templated]; GO:2001022 [Name: positive regulation of response to DNA damage stimulus]; GO:0045892 [Name: negative regulation of transcription, DNA-templated]; GO:0043065 [Name: positive regulation of apoptotic process]; GO:0043620 [Name: regulation of DNA-templated transcription in response to stre…	GO:0005737 [Name: cytoplasm]; GO:0016607 [Name: nuclear speck]; GO:0005654 [Name: nucleoplasm]; GO:0005634 [Name: nucleus]	GO:0003723 [Name: RNA binding]; GO:0003677 [Name: DNA binding]; GO:0005515 [Name: protein binding]
SFPQ_MOUSE	Splicing factor, proline- and glutamine-rich	12	12	Sfpq	GO:0008380 [Name: RNA splicing]; GO:0045876 [Name: positive regulation of sister chromatid cohesion]; GO:0000122 [Name: negative regulation of transcription from RNA polymerase II promoter]; GO:0006397 [Name: mRNA processing]; GO:0000724 [Name: double-strand break repair via homologous recombination]; GO:0006355 [Name: regulation of transcription, DNA-templated]; GO:0051276 [Name: chromosome orga…	GO:0016363 [Name: nuclear matrix]; GO:0005634 [Name: nucleus]; GO:0000785 [Name: chromatin]; GO:0005654 [Name: nucleoplasm]; GO:0031012 [Name: extracellular matrix]; GO:0042382 [Name: paraspeckles]; GO:0005737 [Name: cytoplasm]; GO:0090575 [Name: RNA polymerase II transcription factor complex]	GO:0001047 [Name: core promoter binding]; GO:0003723 [Name: RNA binding]; GO:0042803 [Name: protein homodimerization activity]; GO:0000976 [Name: transcription regulatory region sequence-specific DNA binding]; GO:0000980 [Name: RNA polymerase II distal enhancer sequence-specific DNA binding]; GO:0042826 [Name: histone deacetylase binding]; GO:0003677 [Name: DNA binding]; GO:0003676 [Name: nucleic…
CCNT1_MOUSE	Cyclin-T1	11	11	Ccnt1	GO:0051301 [Name: cell division]; GO:0045737 [Name: positive regulation of cyclin-dependent protein serine/threonine kinase activity]; GO:1900364 [Name: negative regulation of mRNA polyadenylation]; GO:0006355 [Name: regulation of transcription, DNA-templated]; GO:0045944 [Name: positive regulation of transcription from RNA polymerase II promoter]; GO:0006468 [Name: protein phosphorylation]; GO:0…	GO:0005730 [Name: nucleolus]; GO:0005634 [Name: nucleus]; GO:0005654 [Name: nucleoplasm]; GO:0008024 [Name: cyclin/CDK positive transcription elongation factor complex]	GO:0097322 [Name: 7SK snRNA binding]; GO:0017069 [Name: snRNA binding]; GO:0044212 [Name: transcription regulatory region DNA binding]; GO:0070063 [Name: RNA polymerase binding]; GO:0003677 [Name: DNA binding]; GO:0016538 [Name: cyclin-dependent protein serine/threonine kinase regulator activity]; GO:0019901 [Name: protein kinase binding]; GO:0003682 [Name: chromatin binding]; GO:0005515 [Name: p…
RS3_MOUSE	40S ribosomal protein S3	9	10	Rps3	GO:2001235 [Name: positive regulation of apoptotic signaling pathway]; GO:0006974 [Name: cellular response to DNA damage stimulus]; GO:0007059 [Name: chromosome segregation]; GO:0031397 [Name: negative regulation of protein ubiquitination]; GO:0051301 [Name: cell division]; GO:1901224 [Name: positive regulation of NIK/NF-kappaB signaling]; GO:1905053 [Name: positive regulation of base-excision re…	GO:0005730 [Name: nucleolus]; GO:0032587 [Name: ruffle membrane]; GO:0005737 [Name: cytoplasm]; GO:0005840 [Name: ribosome]; GO:0015935 [Name: small ribosomal subunit]; GO:0005783 [Name: endoplasmic reticulum]; GO:0005886 [Name: plasma membrane]; GO:0012505 [Name: endomembrane system]; GO:0022627 [Name: cytosolic small ribosomal subunit]; GO:0005844 [Name: polysome]; GO:0031012 [Name: extracellul…	GO:0070181 [Name: small ribosomal subunit rRNA binding]; GO:0003677 [Name: DNA binding]; GO:0032183 [Name: SUMO binding]; GO:0008134 [Name: transcription factor binding]; GO:0019899 [Name: enzyme binding]; GO:0019900 [Name: kinase binding]; GO:0032358 [Name: oxidized pyrimidine DNA binding]; GO:0044390 [Name: ubiquitin-like protein conjugating enzyme binding]; GO:0004520 [Name: endodeoxyribonucle…
LAP2A_MOUSE	Lamina-associated polypeptide 2, isoforms alpha/zeta	8	9	Tmpo	GO:0098609 [Name: cell-cell adhesion]; GO:0006355 [Name: regulation of transcription, DNA-templated]	GO:0005635 [Name: nuclear envelope]; GO:0016021 [Name: integral component of membrane]; GO:0000785 [Name: chromatin]; GO:0005634 [Name: nucleus]; GO:0031965 [Name: nuclear membrane]; GO:0016020 [Name: membrane]; GO:0005789 [Name: endoplasmic reticulum membrane]; GO:0005694 [Name: chromosome]; GO:0005637 [Name: nuclear inner membrane]	GO:0003677 [Name: DNA binding]; GO:0045296 [Name: cadherin binding]; GO:0005515 [Name: protein binding]
PEG3_MOUSE	Paternally-expressed gene 3 protein	8	8	Peg3	GO:0045944 [Name: positive regulation of transcription from RNA polymerase II promoter]; GO:0000122 [Name: negative regulation of transcription from RNA polymerase II promoter]; GO:0006351 [Name: transcription, DNA-templated]; GO:0010468 [Name: regulation of gene expression]; GO:0006915 [Name: apoptotic process]	GO:0005776 [Name: autophagosome]; GO:0005634 [Name: nucleus]; GO:0005737 [Name: cytoplasm]	GO:0046872 [Name: metal ion binding]; GO:0003676 [Name: nucleic acid binding]; GO:0003700 [Name: transcription factor activity, sequence-specific DNA binding]
PCBP1_MOUSE	Poly(rC)-binding protein 1	7	8	Pcbp1	GO:0006397 [Name: mRNA processing]; GO:0045944 [Name: positive regulation of transcription from RNA polymerase II promoter]; GO:0039694 [Name: viral RNA genome replication]	GO:0005737 [Name: cytoplasm]; GO:0005829 [Name: cytosol]; GO:0000932 [Name: P-body]; GO:0005654 [Name: nucleoplasm]; GO:0016020 [Name: membrane]; GO:0070062 [Name: extracellular exosome]; GO:0030529 [Name: intracellular ribonucleoprotein complex]; GO:0005634 [Name: nucleus]; GO:0016607 [Name: nuclear speck]	GO:0005515 [Name: protein binding]; GO:0003677 [Name: DNA binding]; GO:0003697 [Name: single-stranded DNA binding]; GO:0045296 [Name: cadherin binding]; GO:0098847 [Name: sequence-specific single stranded DNA binding]; GO:0003723 [Name: RNA binding]; GO:0000981 [Name: RNA polymerase II transcription factor activity, sequence-specific DNA binding]; GO:0003676 [Name: nucleic acid binding]; GO:00084…
PSPC1_MOUSE	Paraspeckle component 1	7	7	Pspc1	GO:0006351 [Name: transcription, DNA-templated]; GO:0006355 [Name: regulation of transcription, DNA-templated]; GO:0048511 [Name: rhythmic process]; GO:0042752 [Name: regulation of circadian rhythm]; GO:0045892 [Name: negative regulation of transcription, DNA-templated]; GO:0000398 [Name: mRNA splicing, via spliceosome]	GO:0001650 [Name: fibrillar center]; GO:0042382 [Name: paraspeckles]; GO:0005634 [Name: nucleus]; GO:0005737 [Name: cytoplasm]; GO:0005654 [Name: nucleoplasm]	GO:0000976 [Name: transcription regulatory region sequence-specific DNA binding]; GO:0001047 [Name: core promoter binding]; GO:0000166 [Name: nucleotide binding]; GO:0003676 [Name: nucleic acid binding]; GO:0003723 [Name: RNA binding]; GO:0005515 [Name: protein binding]
YBOX1_MOUSE	Nuclease-sensitive element-binding protein 1	6	7	Ybx1	GO:0001701 [Name: in utero embryonic development]; GO:0006355 [Name: regulation of transcription, DNA-templated]; GO:0008284 [Name: positive regulation of cell proliferation]; GO:0008380 [Name: RNA splicing]; GO:0043066 [Name: negative regulation of apoptotic process]; GO:0051154 [Name: negative regulation of striated muscle cell differentiation]; GO:0045944 [Name: positive regulation of transcri…	GO:0031965 [Name: nuclear membrane]; GO:0071204 [Name: histone pre-mRNA 3'end processing complex]; GO:0005576 [Name: extracellular region]; GO:0005737 [Name: cytoplasm]; GO:0030529 [Name: intracellular ribonucleoprotein complex]; GO:0070062 [Name: extracellular exosome]; GO:0010494 [Name: cytoplasmic stress granule]; GO:0043231 [Name: intracellular membrane-bounded organelle]; GO:0048471 [Name: p…	GO:0000978 [Name: RNA polymerase II core promoter proximal region sequence-specific DNA binding]; GO:0005515 [Name: protein binding]; GO:0003697 [Name: single-stranded DNA binding]; GO:0043565 [Name: sequence-specific DNA binding]; GO:0001077 [Name: transcriptional activator activity, RNA polymerase II core promoter proximal region sequence-specific binding]; GO:0003676 [Name: nucleic acid bindin…
FUBP2_MOUSE	Far upstream element-binding protein 2	6	7	Khsrp	GO:0006810 [Name: transport]; GO:0045019 [Name: negative regulation of nitric oxide biosynthetic process]; GO:0061014 [Name: positive regulation of mRNA catabolic process]; GO:0006351 [Name: transcription, DNA-templated]; GO:0006397 [Name: mRNA processing]; GO:0008380 [Name: RNA splicing]; GO:0051028 [Name: mRNA transport]; GO:0071345 [Name: cellular response to cytokine stimulus]; GO:0061158 [Na…	GO:0016020 [Name: membrane]; GO:0005654 [Name: nucleoplasm]; GO:0005634 [Name: nucleus]; GO:0030425 [Name: dendrite]; GO:0010494 [Name: cytoplasmic stress granule]; GO:0043025 [Name: neuronal cell body]; GO:0005737 [Name: cytoplasm]	GO:0035925 [Name: mRNA 3'-UTR AU-rich region binding]; GO:0003676 [Name: nucleic acid binding]; GO:0003723 [Name: RNA binding]; GO:0003730 [Name: mRNA 3'-UTR binding]; GO:0003729 [Name: mRNA binding]; GO:0003677 [Name: DNA binding]
PUF60_MOUSE	Poly(U)-binding-splicing factor PUF60	6	7	Puf60	GO:0006355 [Name: regulation of transcription, DNA-templated]; GO:0008380 [Name: RNA splicing]; GO:0006397 [Name: mRNA processing]; GO:0006351 [Name: transcription, DNA-templated]; GO:0006915 [Name: apoptotic process]; GO:0098609 [Name: cell-cell adhesion]	GO:0005654 [Name: nucleoplasm]; GO:0030054 [Name: cell junction]; GO:0005634 [Name: nucleus]; GO:0030529 [Name: intracellular ribonucleoprotein complex]; GO:0019907 [Name: cyclin-dependent protein kinase activating kinase holoenzyme complex]	GO:0003676 [Name: nucleic acid binding]; GO:0045296 [Name: cadherin binding]; GO:0000166 [Name: nucleotide binding]; GO:0042802 [Name: identical protein binding]; GO:0003677 [Name: DNA binding]; GO:0003723 [Name: RNA binding]
DBPA_MOUSE	Y-box-binding protein 3	5	7	Csda	GO:0071474 [Name: cellular hyperosmotic response]; GO:1902219 [Name: negative regulation of intrinsic apoptotic signaling pathway in response to osmotic stress]; GO:0071356 [Name: cellular response to tumor necrosis factor]; GO:0046622 [Name: positive regulation of organ growth]; GO:0000122 [Name: negative regulation of transcription from RNA polymerase II promoter]; GO:0007283 [Name: spermatogen…	GO:0030529 [Name: intracellular ribonucleoprotein complex]; GO:0005829 [Name: cytosol]; GO:0005634 [Name: nucleus]; GO:0005737 [Name: cytoplasm]; GO:0005921 [Name: gap junction]; GO:0005844 [Name: polysome]	GO:0003697 [Name: single-stranded DNA binding]; GO:0005515 [Name: protein binding]; GO:0003676 [Name: nucleic acid binding]; GO:0003723 [Name: RNA binding]; GO:0003730 [Name: mRNA 3'-UTR binding]; GO:0000977 [Name: RNA polymerase II regulatory region sequence-specific DNA binding]; GO:0003677 [Name: DNA binding]; GO:0001227 [Name: transcriptional repressor activity, RNA polymerase II transcriptio…
SATB2_MOUSE	DNA-binding protein SATB2	5	5	Satb2	GO:0001764 [Name: neuron migration]; GO:0007275 [Name: multicellular organism development]; GO:0010468 [Name: regulation of gene expression]; GO:0051216 [Name: cartilage development]; GO:0002076 [Name: osteoblast development]; GO:0045944 [Name: positive regulation of transcription from RNA polymerase II promoter]; GO:0060021 [Name: palate development]; GO:0006351 [Name: transcription, DNA-templat…	GO:0005654 [Name: nucleoplasm]; GO:0000118 [Name: histone deacetylase complex]; GO:0005634 [Name: nucleus]; GO:0005667 [Name: transcription factor complex]; GO:0000790 [Name: nuclear chromatin]	GO:0003677 [Name: DNA binding]; GO:0003682 [Name: chromatin binding]; GO:0005515 [Name: protein binding]; GO:0043565 [Name: sequence-specific DNA binding]
SRRT_MOUSE	Serrate RNA effector molecule homolog	5	5	Srrt	GO:0008283 [Name: cell proliferation]; GO:0031053 [Name: primary miRNA processing]; GO:0006355 [Name: regulation of transcription, DNA-templated]; GO:0031047 [Name: gene silencing by RNA]; GO:0050769 [Name: positive regulation of neurogenesis]; GO:0097150 [Name: neuronal stem cell population maintenance]; GO:0006351 [Name: transcription, DNA-templated]	GO:0005737 [Name: cytoplasm]; GO:0005654 [Name: nucleoplasm]; GO:0005634 [Name: nucleus]	GO:0003723 [Name: RNA binding]; GO:0003676 [Name: nucleic acid binding]; GO:0003677 [Name: DNA binding]; GO:0005515 [Name: protein binding]
DDX1_MOUSE	ATP-dependent RNA helicase DDX1	5	5	Ddx1	GO:0010501 [Name: RNA secondary structure unwinding]; GO:0006397 [Name: mRNA processing]; GO:0006351 [Name: transcription, DNA-templated]; GO:0006355 [Name: regulation of transcription, DNA-templated]; GO:0008033 [Name: tRNA processing]; GO:1903608 [Name: protein localization to cytoplasmic stress granule]; GO:0009615 [Name: response to virus]; GO:0043330 [Name: response to exogenous dsRNA]; GO:0…	GO:0072669 [Name: tRNA-splicing ligase complex]; GO:0005829 [Name: cytosol]; GO:0005634 [Name: nucleus]; GO:0016020 [Name: membrane]; GO:0030529 [Name: intracellular ribonucleoprotein complex]; GO:0005737 [Name: cytoplasm]; GO:0005654 [Name: nucleoplasm]; GO:0010494 [Name: cytoplasmic stress granule]; GO:0071920 [Name: cleavage body]	GO:0003723 [Name: RNA binding]; GO:0004386 [Name: helicase activity]; GO:0008026 [Name: ATP-dependent helicase activity]; GO:0003712 [Name: transcription cofactor activity]; GO:0003725 [Name: double-stranded RNA binding]; GO:0003682 [Name: chromatin binding]; GO:0003677 [Name: DNA binding]; GO:0004527 [Name: exonuclease activity]; GO:0000166 [Name: nucleotide binding]; GO:0004004 [Name: ATP-depen…
NCOR2_MOUSE	Nuclear receptor corepressor 2	5	5	Ncor2	GO:0001701 [Name: in utero embryonic development]; GO:0021537 [Name: telencephalon development]; GO:1903799 [Name: negative regulation of production of miRNAs involved in gene silencing by miRNA]; GO:0060509 [Name: Type I pneumocyte differentiation]; GO:0006355 [Name: regulation of transcription, DNA-templated]; GO:0003007 [Name: heart morphogenesis]; GO:0045599 [Name: negative regulation of fat …	GO:0005634 [Name: nucleus]; GO:0017053 [Name: transcriptional repressor complex]; GO:0016020 [Name: membrane]; GO:0000118 [Name: histone deacetylase complex]; GO:0016604 [Name: nuclear body]; GO:0000785 [Name: chromatin]; GO:0000790 [Name: nuclear chromatin]; GO:0016363 [Name: nuclear matrix]; GO:0005654 [Name: nucleoplasm]	GO:0001012 [Name: RNA polymerase II regulatory region DNA binding]; GO:0046965 [Name: retinoid X receptor binding]; GO:0003714 [Name: transcription corepressor activity]; GO:0042826 [Name: histone deacetylase binding]; GO:0047485 [Name: protein N-terminus binding]; GO:0005112 [Name: Notch binding]; GO:0016922 [Name: ligand-dependent nuclear receptor binding]; GO:0042974 [Name: retinoic acid recep…
SPIN1_MOUSE	Spindlin-1	5	5	Spin1	GO:0007276 [Name: gamete generation]; GO:0016055 [Name: Wnt signaling pathway]; GO:0007275 [Name: multicellular organism development]; GO:0051321 [Name: meiotic cell cycle]; GO:0030177 [Name: positive regulation of Wnt signaling pathway]; GO:0007143 [Name: female meiotic division]; GO:0007049 [Name: cell cycle]; GO:0009303 [Name: rRNA transcription]; GO:0016569 [Name: covalent chromatin modificat…	GO:0005737 [Name: cytoplasm]; GO:0005856 [Name: cytoskeleton]; GO:0005654 [Name: nucleoplasm]; GO:0005819 [Name: spindle]; GO:0005829 [Name: cytosol]; GO:0031965 [Name: nuclear membrane]; GO:0005634 [Name: nucleus]; GO:0005730 [Name: nucleolus]	GO:0035064 [Name: methylated histone binding]; GO:0003677 [Name: DNA binding]
ILF2_MOUSE	Interleukin enhancer-binding factor 2	4	5	Ilf2	GO:0006955 [Name: immune response]; GO:0006351 [Name: transcription, DNA-templated]; GO:0006355 [Name: regulation of transcription, DNA-templated]; GO:0045893 [Name: positive regulation of transcription, DNA-templated]	GO:0016020 [Name: membrane]; GO:0005730 [Name: nucleolus]; GO:0005737 [Name: cytoplasm]; GO:0030529 [Name: intracellular ribonucleoprotein complex]; GO:0005634 [Name: nucleus]	GO:0003677 [Name: DNA binding]; GO:0003723 [Name: RNA binding]; GO:0003725 [Name: double-stranded RNA binding]; GO:0005524 [Name: ATP binding]; GO:0016740 [Name: transferase activity]
TADBP_MOUSE	TAR DNA-binding protein 43	4	5	Tardbp	GO:0006355 [Name: regulation of transcription, DNA-templated]; GO:0071765 [Name: nuclear inner membrane organization]; GO:0010629 [Name: negative regulation of gene expression]; GO:0006351 [Name: transcription, DNA-templated]; GO:0070935 [Name: 3'-UTR-mediated mRNA stabilization]; GO:0008380 [Name: RNA splicing]; GO:0043922 [Name: negative regulation by host of viral transcription]; GO:0001933 [N…	GO:0005654 [Name: nucleoplasm]; GO:0005634 [Name: nucleus]	GO:0001205 [Name: transcriptional activator activity, RNA polymerase II distal enhancer sequence-specific binding]; GO:0003690 [Name: double-stranded DNA binding]; GO:0005515 [Name: protein binding]; GO:0000166 [Name: nucleotide binding]; GO:0003676 [Name: nucleic acid binding]; GO:0003730 [Name: mRNA 3'-UTR binding]; GO:0003677 [Name: DNA binding]; GO:0003723 [Name: RNA binding]; GO:0042802 [Nam…
PURB_MOUSE	Transcriptional activator protein Pur-beta	4	5	Purb	GO:0008283 [Name: cell proliferation]; GO:0045892 [Name: negative regulation of transcription, DNA-templated]; GO:0006355 [Name: regulation of transcription, DNA-templated]; GO:0006915 [Name: apoptotic process]; GO:0006351 [Name: transcription, DNA-templated]; GO:0000122 [Name: negative regulation of transcription from RNA polymerase II promoter]; GO:0030154 [Name: cell differentiation]	GO:0005634 [Name: nucleus]; GO:0005662 [Name: DNA replication factor A complex]	GO:0003677 [Name: DNA binding]; GO:0046332 [Name: SMAD binding]; GO:0000977 [Name: RNA polymerase II regulatory region sequence-specific DNA binding]; GO:0003690 [Name: double-stranded DNA binding]; GO:0003723 [Name: RNA binding]; GO:0032422 [Name: purine-rich negative regulatory element binding]; GO:0001227 [Name: transcriptional repressor activity, RNA polymerase II transcription regulatory reg…
RUVB2_MOUSE	RuvB-like 2	4	5	Ruvbl2	GO:0006310 [Name: DNA recombination]; GO:0035066 [Name: positive regulation of histone acetylation]; GO:0043968 [Name: histone H2A acetylation]; GO:0006355 [Name: regulation of transcription, DNA-templated]; GO:0071733 [Name: transcriptional activation by promoter-enhancer looping]; GO:1904874 [Name: positive regulation of telomerase RNA localization to Cajal body]; GO:0016569 [Name: covalent chr…	GO:0031011 [Name: Ino80 complex]; GO:0035267 [Name: NuA4 histone acetyltransferase complex]; GO:0005634 [Name: nucleus]; GO:0000812 [Name: Swr1 complex]; GO:0005622 [Name: intracellular]; GO:0005654 [Name: nucleoplasm]; GO:0005719 [Name: nuclear euchromatin]; GO:0005813 [Name: centrosome]; GO:0070062 [Name: extracellular exosome]; GO:0071339 [Name: MLL1 complex]; GO:0030529 [Name: intracellular r…	GO:0000980 [Name: RNA polymerase II distal enhancer sequence-specific DNA binding]; GO:0031490 [Name: chromatin DNA binding]; GO:0051117 [Name: ATPase binding]; GO:0004386 [Name: helicase activity]; GO:0005524 [Name: ATP binding]; GO:0005515 [Name: protein binding]; GO:0016787 [Name: hydrolase activity]; GO:0000166 [Name: nucleotide binding]; GO:0042802 [Name: identical protein binding]; GO:00431…
CDK9_MOUSE	Cyclin-dependent kinase 9	4	5	Cdk9	GO:0045944 [Name: positive regulation of transcription from RNA polymerase II promoter]; GO:1903839 [Name: positive regulation of mRNA 3'-UTR binding]; GO:1900364 [Name: negative regulation of mRNA polyadenylation]; GO:0006368 [Name: transcription elongation from RNA polymerase II promoter]; GO:0010613 [Name: positive regulation of cardiac muscle hypertrophy]; GO:0006974 [Name: cellular response …	GO:0005737 [Name: cytoplasm]; GO:0008023 [Name: transcription elongation factor complex]; GO:0016020 [Name: membrane]; GO:0005654 [Name: nucleoplasm]; GO:0005634 [Name: nucleus]; GO:0008024 [Name: cyclin/CDK positive transcription elongation factor complex]; GO:0000932 [Name: P-body]; GO:0016605 [Name: PML body]; GO:0005694 [Name: chromosome]	GO:0008353 [Name: RNA polymerase II carboxy-terminal domain kinase activity]; GO:0016740 [Name: transferase activity]; GO:0030332 [Name: cyclin binding]; GO:0000979 [Name: RNA polymerase II core promoter sequence-specific DNA binding]; GO:0005515 [Name: protein binding]; GO:0000166 [Name: nucleotide binding]; GO:0004693 [Name: cyclin-dependent protein serine/threonine kinase activity]; GO:0017069…
AKAP8_MOUSE	A-kinase anchor protein 8	4	5	Akap8	GO:0006355 [Name: regulation of transcription, DNA-templated]; GO:0002376 [Name: immune system process]; GO:0031065 [Name: positive regulation of histone deacetylation]; GO:0006351 [Name: transcription, DNA-templated]; GO:0007076 [Name: mitotic chromosome condensation]; GO:0071380 [Name: cellular response to prostaglandin E stimulus]; GO:0015031 [Name: protein transport]; GO:0044839 [Name: cell c…	GO:0005794 [Name: Golgi apparatus]; GO:0000793 [Name: condensed chromosome]; GO:0016020 [Name: membrane]; GO:0005654 [Name: nucleoplasm]; GO:0000790 [Name: nuclear chromatin]; GO:0016363 [Name: nuclear matrix]; GO:0005634 [Name: nucleus]; GO:0005737 [Name: cytoplasm]; GO:0005739 [Name: mitochondrion]; GO:0001939 [Name: female pronucleus]	GO:0003690 [Name: double-stranded DNA binding]; GO:0003723 [Name: RNA binding]; GO:0051059 [Name: NF-kappaB binding]; GO:0003677 [Name: DNA binding]; GO:0005515 [Name: protein binding]; GO:0008270 [Name: zinc ion binding]; GO:0003682 [Name: chromatin binding]; GO:0046872 [Name: metal ion binding]; GO:0042826 [Name: histone deacetylase binding]; GO:0034237 [Name: protein kinase A regulatory subuni…
RFC1_MOUSE	Replication factor C subunit 1	4	4	Rfc1	GO:0045892 [Name: negative regulation of transcription, DNA-templated]; GO:0006355 [Name: regulation of transcription, DNA-templated]; GO:0045893 [Name: positive regulation of transcription, DNA-templated]; GO:0006281 [Name: DNA repair]; GO:0006351 [Name: transcription, DNA-templated]; GO:0006260 [Name: DNA replication]; GO:0000122 [Name: negative regulation of transcription from RNA polymerase I…	GO:0005737 [Name: cytoplasm]; GO:0070062 [Name: extracellular exosome]; GO:0005663 [Name: DNA replication factor C complex]; GO:0005634 [Name: nucleus]; GO:0005654 [Name: nucleoplasm]; GO:0005730 [Name: nucleolus]; GO:0043234 [Name: protein complex]	GO:0003677 [Name: DNA binding]; GO:0003689 [Name: DNA clamp loader activity]; GO:0003690 [Name: double-stranded DNA binding]; GO:0005524 [Name: ATP binding]; GO:0043565 [Name: sequence-specific DNA binding]; GO:0000166 [Name: nucleotide binding]; GO:0019904 [Name: protein domain specific binding]
TIF1B_MOUSE	Transcription intermediary factor 1-beta	4	4	Trim28	GO:0007265 [Name: Ras protein signal transduction]; GO:0007566 [Name: embryo implantation]; GO:0016925 [Name: protein sumoylation]; GO:0090309 [Name: positive regulation of methylation-dependent chromatin silencing]; GO:0045739 [Name: positive regulation of DNA repair]; GO:2000653 [Name: regulation of genetic imprinting]; GO:0042993 [Name: positive regulation of transcription factor import into n…	GO:0005654 [Name: nucleoplasm]; GO:0005719 [Name: nuclear euchromatin]; GO:0005634 [Name: nucleus]; GO:0005720 [Name: nuclear heterochromatin]; GO:0005730 [Name: nucleolus]; GO:0005622 [Name: intracellular]; GO:0000785 [Name: chromatin]; GO:0090575 [Name: RNA polymerase II transcription factor complex]	GO:0005515 [Name: protein binding]; GO:0016740 [Name: transferase activity]; GO:0031625 [Name: ubiquitin protein ligase binding]; GO:0004842 [Name: ubiquitin-protein transferase activity]; GO:0035851 [Name: Krueppel-associated box domain binding]; GO:0004672 [Name: protein kinase activity]; GO:0046872 [Name: metal ion binding]; GO:0003682 [Name: chromatin binding]; GO:0003713 [Name: transcription…
H12_MOUSE	Histone H1.2	4	4	Hist1h1c	GO:0006334 [Name: nucleosome assembly]; GO:0080182 [Name: histone H3-K4 trimethylation]; GO:0006357 [Name: regulation of transcription from RNA polymerase II promoter]; GO:0016584 [Name: nucleosome positioning]; GO:0000122 [Name: negative regulation of transcription from RNA polymerase II promoter]; GO:0098532 [Name: histone H3-K27 trimethylation]	GO:0005694 [Name: chromosome]; GO:0005634 [Name: nucleus]; GO:0035327 [Name: transcriptionally active chromatin]; GO:0000786 [Name: nucleosome]; GO:0005719 [Name: nuclear euchromatin]	GO:0003677 [Name: DNA binding]; GO:0031490 [Name: chromatin DNA binding]; GO:0003723 [Name: RNA binding]; GO:0005515 [Name: protein binding]
NPM_MOUSE	Nucleophosmin	4	4	Npm1	GO:0008284 [Name: positive regulation of cell proliferation]; GO:0009303 [Name: rRNA transcription]; GO:0051054 [Name: positive regulation of DNA metabolic process]; GO:0060735 [Name: regulation of eIF2 alpha phosphorylation by dsRNA]; GO:0007569 [Name: cell aging]; GO:0051092 [Name: positive regulation of NF-kappaB transcription factor activity]; GO:0006950 [Name: response to stress]; GO:0031398…	GO:0005634 [Name: nucleus]; GO:0005829 [Name: cytosol]; GO:0016363 [Name: nuclear matrix]; GO:0016607 [Name: nuclear speck]; GO:0030529 [Name: intracellular ribonucleoprotein complex]; GO:0005654 [Name: nucleoplasm]; GO:0015934 [Name: large ribosomal subunit]; GO:0001652 [Name: granular component]; GO:0005737 [Name: cytoplasm]; GO:0005730 [Name: nucleolus]; GO:0005925 [Name: focal adhesion]; GO:0…	GO:0005515 [Name: protein binding]; GO:0042393 [Name: histone binding]; GO:0043422 [Name: protein kinase B binding]; GO:0051082 [Name: unfolded protein binding]; GO:0003723 [Name: RNA binding]; GO:0019899 [Name: enzyme binding]; GO:0043023 [Name: ribosomal large subunit binding]; GO:0003676 [Name: nucleic acid binding]; GO:0051059 [Name: NF-kappaB binding]; GO:0003677 [Name: DNA binding]; GO:0005…
T2FA_MOUSE	General transcription factor IIF subunit 1	3	3	Gtf2f1	GO:0032968 [Name: positive regulation of transcription elongation from RNA polymerase II promoter]; GO:0006355 [Name: regulation of transcription, DNA-templated]; GO:0006367 [Name: transcription initiation from RNA polymerase II promoter]; GO:0006351 [Name: transcription, DNA-templated]; GO:0045944 [Name: positive regulation of transcription from RNA polymerase II promoter]	GO:0005669 [Name: transcription factor TFIID complex]; GO:0030054 [Name: cell junction]; GO:0005634 [Name: nucleus]; GO:0043231 [Name: intracellular membrane-bounded organelle]	GO:0008134 [Name: transcription factor binding]; GO:0003677 [Name: DNA binding]; GO:0003824 [Name: catalytic activity]; GO:0005515 [Name: protein binding]; GO:0003723 [Name: RNA binding]; GO:0019211 [Name: phosphatase activator activity]
ROA2_MOUSE	Heterogeneous nuclear ribonucleoproteins A2/B1	3	3	Hnrnpa2b1	GO:1905663 [Name: positive regulation of telomerase RNA reverse transcriptase activity]; GO:0000398 [Name: mRNA splicing, via spliceosome]; GO:0016233 [Name: telomere capping]; GO:0000122 [Name: negative regulation of transcription from RNA polymerase II promoter]; GO:0006406 [Name: mRNA export from nucleus]; GO:0006397 [Name: mRNA processing]; GO:0051028 [Name: mRNA transport]; GO:1990428 [Name:…	GO:0005654 [Name: nucleoplasm]; GO:0016020 [Name: membrane]; GO:0043204 [Name: perikaryon]; GO:0005634 [Name: nucleus]; GO:0005681 [Name: spliceosomal complex]; GO:0005737 [Name: cytoplasm]; GO:0000785 [Name: chromatin]; GO:0005576 [Name: extracellular region]; GO:0015030 [Name: Cajal body]; GO:0071598 [Name: neuronal ribonucleoprotein granule]; GO:0000781 [Name: chromosome, telomeric region]; GO…	GO:0001069 [Name: regulatory region RNA binding]; GO:0003676 [Name: nucleic acid binding]; GO:0098505 [Name: G-rich strand telomeric DNA binding]; GO:0000166 [Name: nucleotide binding]; GO:0003730 [Name: mRNA 3'-UTR binding]; GO:1990247 [Name: N6-methyladenosine-containing RNA binding]; GO:0035198 [Name: miRNA binding]; GO:0043047 [Name: single-stranded telomeric DNA binding]; GO:0097157 [Name: p…
RBBP4_MOUSE	Histone-binding protein RBBP4	3	3	Rbbp4	GO:0006336 [Name: DNA replication-independent nucleosome assembly]; GO:0006338 [Name: chromatin remodeling]; GO:0006355 [Name: regulation of transcription, DNA-templated]; GO:0016569 [Name: covalent chromatin modification]; GO:0006351 [Name: transcription, DNA-templated]; GO:0006335 [Name: DNA replication-dependent nucleosome assembly]; GO:0007049 [Name: cell cycle]; GO:0043044 [Name: ATP-depende…	GO:0005634 [Name: nucleus]; GO:0016589 [Name: NURF complex]; GO:0035098 [Name: ESC/E(Z) complex]; GO:0005654 [Name: nucleoplasm]; GO:0016581 [Name: NuRD complex]; GO:0005829 [Name: cytosol]; GO:0033186 [Name: CAF-1 complex]; GO:0043234 [Name: protein complex]; GO:0000790 [Name: nuclear chromatin]	GO:0005515 [Name: protein binding]; GO:0008094 [Name: DNA-dependent ATPase activity]; GO:0031492 [Name: nucleosomal DNA binding]; GO:0000978 [Name: RNA polymerase II core promoter proximal region sequence-specific DNA binding]; GO:0042826 [Name: histone deacetylase binding]; GO:0000980 [Name: RNA polymerase II distal enhancer sequence-specific DNA binding]
ZEB2_MOUSE	Zinc finger E-box-binding homeobox 2	3	3	Zeb2	GO:0006351 [Name: transcription, DNA-templated]; GO:0021540 [Name: corpus callosum morphogenesis]; GO:0021846 [Name: cell proliferation in forebrain]; GO:0021957 [Name: corticospinal tract morphogenesis]; GO:0048598 [Name: embryonic morphogenesis]; GO:0048023 [Name: positive regulation of melanin biosynthetic process]; GO:1903056 [Name: regulation of melanosome organization]; GO:0061373 [Name: ma…	GO:0005634 [Name: nucleus]; GO:0005730 [Name: nucleolus]; GO:0005829 [Name: cytosol]	GO:0003677 [Name: DNA binding]; GO:0001205 [Name: transcriptional activator activity, RNA polymerase II distal enhancer sequence-specific binding]; GO:0003676 [Name: nucleic acid binding]; GO:0070412 [Name: R-SMAD binding]; GO:0001227 [Name: transcriptional repressor activity, RNA polymerase II transcription regulatory region sequence-specific binding]; GO:0046872 [Name: metal ion binding]
ZKSC3_MOUSE	Zinc finger protein with KRAB and SCAN domains 3	3	3	Zkscan3	GO:0006351 [Name: transcription, DNA-templated]; GO:0006355 [Name: regulation of transcription, DNA-templated]; GO:0007040 [Name: lysosome organization]; GO:0010507 [Name: negative regulation of autophagy]; GO:0045892 [Name: negative regulation of transcription, DNA-templated]; GO:2000773 [Name: negative regulation of cellular senescence]; GO:0000122 [Name: negative regulation of transcription fr…	GO:0005654 [Name: nucleoplasm]; GO:0005829 [Name: cytosol]; GO:0005737 [Name: cytoplasm]; GO:0005634 [Name: nucleus]; GO:0005622 [Name: intracellular]	GO:0000978 [Name: RNA polymerase II core promoter proximal region sequence-specific DNA binding]; GO:0003677 [Name: DNA binding]; GO:0003700 [Name: transcription factor activity, sequence-specific DNA binding]; GO:0003676 [Name: nucleic acid binding]; GO:0001078 [Name: transcriptional repressor activity, RNA polymerase II core promoter proximal region sequence-specific binding]; GO:0046872 [Name:…
